# Supplementary material for: Detection of Unilateral Arm Paresis after Stroke by Wearable Accelerometers and Machine Learning
Source: Sensors (Basel). 2021 Nov 23;21(23):7784. doi: 10.3390/s21237784 (PMC8659933; doi:10.3390/s21237784)
Supplement: Supplementary file 1 [file sensors-21-07784-s001.zip]

Archive with 1 entries (1 files):
- sensors-1453546-supplementary.pdf
